# Supplementary material for: An Integrative Network Approach to Identify Common Genes for the Therapeutics in Tuberculosis and Its Overlapping Non-Communicable Diseases
Source: Front Pharmacol. 2022 Jan 27;12:770762. doi: 10.3389/fphar.2021.770762 (PMC8829040; doi:10.3389/fphar.2021.770762)
Supplement: Supplementary file 3 [file DataSheet2.xlsx]

## Sheet: list of Drugs-Target
	Module-1					Module-2					Module-3						Modules-4						Module-5					Module-6							Module-7						Module-9						Module-10
CXCL8	-	PACLITAXEL			EGFR	-	TYRPHOSTIN AG-1478			ESR1	-	DANAZOL				DECR1	-	CHEMBL1161862				VEGFA	-	FENOFIBRATE			IL2RA	-	THEOPHYLLINE					MPO	-	PYRAZINAMIDE				CCR5	-	CHEMBL1196395				IL23A	-	TILDRAKIZUMAB
CXCL8	-	CHEMBL262489			EGFR	-	AFATINIB			ESR1	-	MESTRANOL				DECR1	-	CHEMBL174539				MMP1	-	RIBAVIRIN			IL2RA	-	INTERFERON BETA-1B					MPO	-	PSORALEN				CCR5	-	CENICRIVIROC				IL23A	-	USTEKINUMAB
CXCL8	-	ACETAMINOPHEN			EGFR	-	AEE-788			ESR1	-	CHEMBL520107				CAT	-	FOMEPIZOLE				MMP1	-	TRIAMCINOLONE			IL2RA	-	FLUTAMIDE					MPO	-	BROMOACETIC ACID				CCR5	-	AZD5672				IL23A	-	BRIAKINUMAB
CXCL8	-	FENRETINIDE			EGFR	-	ACALABRUTINIB			ESR1	-	HEXESTROL				FGF2	-	FAMOTIDINE				MMP1	-	LAMIVUDINE			IL2RA	-	AS-1409					MPO	-	NOMIFENSINE				CCR5	-	APLAVIROC				IL23A	-	GUSELKUMAB
CXCL8	-	CYCLOPHOSPHAMIDE			EGFR	-	NECITUMUMAB			ESR1	-	CHEMBL201013				FGF2	-	QUIZARTINIB				MMP1	-	VITAMIN E			IL2RA	-	VERAPAMIL					MPO	-	NIMESULIDE				CCR5	-	ANCRIVIROC (CHEMBL2107311)
CXCL8	-	METHYLENE BLUE			EGFR	-	PANITUMUMAB			ESR1	-	CLOMIPHENE				FGF2	-	REBAMIPIDE				VCAM1	-	TROGLITAZONE			IL2RA	-	PROPYLTHIOURACIL					MPO	-	TENECTEPLASE				CCR5	-	GLATIRAMER ACETATE
CXCL8	-	METHIMAZOLE			EGFR	-	ERLOTINIB			ESR1	-	BAZEDOXIFENE				FGF2	-	ASPIRIN				APOA1	-	FUROSEMIDE			IL2RA	-	MERCAPTOPURINE					MPO	-	THEOPHYLLINE				CCR5	-	CHEMBL518924
CXCL8	-	DIPYRIDAMOLE			EGFR	-	GEFITINIB			ESR1	-	LASOFOXIFENE				FGF2	-	PYRAZOLE				APOA1	-	RITONAVIR			IL2RA	-	GONADOTROPIN, CHORIONIC					MPO	-	FILGRASTIM				CCR5	-	ENOXAPARIN
CXCL8	-	LANSOPRAZOLE			EGFR	-	CETUXIMAB			ESR1	-	CHEMBL188528				FGF2	-	ESTRADIOL DIPROPIONATE				APOA1	-	ALCOHOL			IL2RA	-	METHYLPREDNISOLONE					MPO	-	LITHIUM				CCR5	-	CHEMBL41275
CXCL8	-	TOCOPHEROL ACETATE			EGFR	-	NIVOLUMAB			ESR1	-	CHEMBL282489				FGF2	-	ATORVASTATIN				APOA1	-	TRETINOIN			IL2RA	-	CAFFEINE					MPO	-	OCTREOTIDE				CCR5	-	GLYCERIN
CXCL8	-	TERFENADINE			EGFR	-	ETOPOSIDE			ESR1	-	RALOXIFENE				FGF2	-	PHENYLEPHRINE				APOA1	-	TESTOSTERONE			IL2RA	-	LENTINAN					MPO	-	FLUDARABINE				CCR5	-	PRO-140
CXCL8	-	TRETINOIN			EGFR	-	CABOZANTINIB			ESR1	-	PROPYLPYRAZOLETRIOL				FGF2	-	THYROTROPIN				APOA1	-	GLUCAGON			IL2RA	-	METHIMAZOLE					MPO	-	LEVOCARNITINE				CCR5	-	BICARBONATE
CXCL8	-	TALC			EGFR	-	BMS-754807			ESR1	-	PRINABEREL				FGF2	-	FULVESTRANT				APOA1	-	LAMIVUDINE			IL2RA	-	DIDANOSINE					MPO	-	DICLOFENAC				CCR5	-	CHEMBL207004
CXCL8	-	CIDOFOVIR			EGFR	-	CARBOPLATIN			ESR1	-	ESTRIOL				FGF2	-	EDARAVONE				APOA1	-	FENOFIBRATE			IL2RA	-	CETIRIZINE					MPO	-	MESALAMINE				CCR5	-	GUANINE
CXCL8	-	NAPROXEN			EGFR	-	CHEMBL458997			ESR1	-	ESTRAMUSTINE				FGF2	-	INDOMETHACIN				APOA1	-	APABETALONE			IL2RA	-	L-778123					MPO	-	TOCOPHEROL ACETATE				CCR5	-	CHEMBL78535
CXCL8	-	ASPIRIN			EGFR	-	DURVALUMAB			ESR1	-	FLUOXYMESTERONE				FGF2	-	SIROLIMUS				EGFR	-	ALCOHOL			IL2RA	-	CLADRIBINE					MPO	-	DOXYCYCLINE				CCR5	-	GUANIDINO ACETATE
CXCL8	-	DANAZOL			EGFR	-	SARACATINIB			ESR1	-	TRILOSTANE				FGF2	-	MEDRONIC ACID				IL17A	-	SIMVASTATIN			IL2RA	-	PACLITAXEL					MPO	-	TOLMETIN				CCR5	-	VICRIVIROC MALEATE
CXCL8	-	PENTOXIFYLLINE			EGFR	-	DEPATUXIZUMAB MAFODOTIN			ESR1	-	MELATONIN				FGF2	-	VINCRISTINE				MPO	-	FENTANYL			IL2RA	-	MEGESTROL ACETATE					MPO	-	TRIMETHOPRIM				CCR5	-	APLAVIROC HYDROCHLORIDE
CXCL8	-	PAMIDRONIC ACID			EGFR	-	SUNITINIB			ESR1	-	ETHINYL ESTRADIOL				FGF2	-	CAFFEINE				MAPK8	-	TRETINOIN			IL2RA	-	BECLOMETHASONE DIPROPIONATE					MPO	-	LORATADINE				CCR5	-	INCB-9471
CXCL8	-	OMEPRAZOLE			EGFR	-	TEMSIROLIMUS			ESR1	-	NORGESTIMATE				FGF2	-	TRIAMCINOLONE				MAPK8	-	VITAMIN E			IL2RA	-	DACLIZUMAB					MPO	-	CHEMBL310871				CCR5	-	PF-04634817
CXCL8	-	ALUMINUM HYDROXIDE			EGFR	-	TEMOZOLOMIDE			ESR1	-	FULVESTRANT				FGF2	-	CHEMBL262489				PPARG	-	TROGLITAZONE			IL2RA	-	BASILIXIMAB					MPO	-	MELATONIN				CCR5	-	PHENPROCOUMON
CXCL8	-	CETUXIMAB			EGFR	-	CHEMBL285063			ESR1	-	DIENESTROL				FGF2	-	MUPARFOSTAT (CHEMBL1615835)				PLG	-	SOYBEAN OIL			IL2RA	-	HUMAN INTERLEUKIN-2					MPO	-	CEFDINIR				CCR5	-	VICRIVIROC
CXCL8	-	MEDROXYPROGESTERONE ACETATE			EGFR	-	AMG-337			ESR1	-	TAMOXIFEN				FGF2	-	PENTOSAN POLYSULFATE SODIUM				IL6	-	ARSENIC TRIOXIDE			IL2RA	-	DENILEUKIN DIFTITOX					MPO	-	METHYLENE BLUE				CCR5	-	MARAVIROC
CXCL8	-	HYDROQUINONE			EGFR	-	SIROLIMUS			ESR1	-	ESTRONE				FGF2	-	Sucralfate				IL6	-	METRONIDAZOLE			IL2RA	-	INOLIMOMAB					MPO	-	FLUTAMIDE
CXCL8	-	PHORBOL MYRISTATE ACETATE			EGFR	-	CAPMATINIB			ESR1	-	MEDROXYPROGESTERONE ACETATE				CXCL12	-	TINZAPARIN SODIUM				IL6	-	VITAMIN K			IL2RA	-	BRYOSTATIN					MPO	-	SODIUM beta-NICOTINAMIDE ADENINE DINUCLEOTIDE PHOSPHATE
CXCL8	-	IONOMYCIN			EGFR	-	PEMETREXED (CHEMBL1201258)			ESR1	-	TOREMIFENE				CASP9	-	CELECOXIB				IL6	-	LEVOFLOXACIN			IL2RA	-	DEXTRAN SULFATE SODIUM					MPO	-	AMSALOG
CXCL8	-	TROGLITAZONE			EGFR	-	GEDATOLISIB			ESR1	-	PROGESTERONE				CASP9	-	EMRICASAN				IL6	-	VX-702			IL2RA	-	GARLIC					MPO	-	LIDOCAINE
CXCL8	-	ALPRAZOLAM			EGFR	-	BOSUTINIB			ESR1	-	LEVONORGESTREL				CASP9	-	NIVOCASAN				IL6	-	IFOSFAMIDE			IL2RA	-	THYROXINE					MPO	-	FENTANYL
CXCL8	-	HuMax-IL8			EGFR	-	PF-00477736			ESR1	-	DESOGESTREL				IGF2	-	DOCETAXEL				IL6	-	INTERFERON ALFA-2B			IL2RA	-	LMB-2					MPO	-	DIMETHYL SULFOXIDE
CXCL8	-	ABX-IL8			EGFR	-	IRINOTECAN			ESR1	-	ETONOGESTREL				IGF2	-	ANTAZOLINE HYDROCHLORIDE				IL6	-	LINEZOLID			IL2RA	-	ISOTRETINOIN					HMOX1	-	ASPIRIN
CXCL8	-	RIVANICLINE			EGFR	-	BUPARLISIB			ESR1	-	ESTROGENS, CONJUGATED				IGF2	-	LINSITINIB				IL6	-	GEMFIBROZIL			IL2RA	-	ATORVASTATIN					HMOX1	-	FORMIC ACID
CXCL8	-	CLARITHROMYCIN			EGFR	-	BEVACIZUMAB			ESR1	-	CHLOROTRIANISENE				IGF2	-	GEFITINIB				IL6	-	NELFINAVIR			IL2RA	-	PROGESTERONE					HMOX1	-	CHEMBL1161866
CXCL8	-	VERAPAMIL			EGFR	-	RINDOPEPIMUT			ESR1	-	DIETHYLSTILBESTROL				IGF2	-	FLUOXETINE				IL6	-	GALLIUM NITRATE			IL2RA	-	DECITABINE					HMOX1	-	SORAFENIB
CXCL8	-	CHEMBL1213492			EGFR	-	LIDOCAINE			ESR1	-	DIARYLPROPIONITRILE				IGF2	-	ANASTROZOLE				IL6	-	DIHYDROSPINGOSINE			IL2RA	-	SODIUM beta-NICOTINAMIDE ADENINE DINUCLEOTIDE PHOSPHATE					HMOX1	-	SUNITINIB
CXCL8	-	FOSCARNET			EGFR	-	AMLEXANOX			ESR1	-	AFIMOXIFENE (CHEMBL489)				IGF2	-	GLUTAMINE				IL6	-	MIDOSTAURIN			IL2RA	-	FLUOROURACIL					HMOX1	-	ZINC CHLORIDE
CXCL8	-	BEVACIZUMAB			EGFR	-	PEMBROLIZUMAB			ESR1	-	NORGESTREL				IGF2	-	CABAZITAXEL				IL6	-	SAQUINAVIR			IL2RA	-	STAUROSPORINE					HMOX1	-	BILIVERDIN
CXCL8	-	RUTIN			EGFR	-	SORAFENIB			ESR1	-	CHEMBL1213270				IGF2	-	BETAMETHASONE				IL6	-	FENTANYL			IL22	-	FEZAKINUMAB					SOD2	-	CYCLOPHOSPHAMIDE
CXCL8	-	MIDAZOLAM			EGFR	-	MDX-447			ESR1	-	GONADORELIN				IGF2	-	ETOPOSIDE				IL6	-	CDP-6038										SOD2	-	ANTIBIOTIC
CXCL8	-	LEFLUNOMIDE			EGFR	-	EVEROLIMUS			ESR1	-	ANASTROZOLE				IGF2	-	CHEMBL89363				IL6	-	CLAZAKIZUMAB
CXCL8	-	CEFTRIAXONE			EGFR	-	CRIZOTINIB			ESR1	-	NORELGESTROMIN				IGF2	-	DUSIGITUMAB				IL6	-	IBUDILAST
CXCL8	-	FENTANYL			EGFR	-	REGORAFENIB			ESR1	-	CHEMBL180517				TNF	-	FLUOCINOLONE ACETONIDE				IL6	-	PF-04236921
IL2	-	DIDEMNIN B			EGFR	-	ALCOHOL			ESR1	-	CHEMBL223026				TNF	-	CROMOLYN SODIUM				IL6	-	ELSILIMOMAB
IL2	-	AMIKACIN SULFATE			EGFR	-	MGCD-265			ESR1	-	CHEMBL184151				TNF	-	NORDIHYDROGUAIARETIC ACID				IL6	-	OLOKIZUMAB
IL2	-	GIRENTUXIMAB			EGFR	-	PIMASERTIB			ESR1	-	CHEMBL236086				TNF	-	GLIMEPIRIDE				IL6	-	SIRUKUMAB
IL2	-	APREMILAST			EGFR	-	TRAMETINIB			ESR1	-	LEFLUNOMIDE				TNF	-	GENTAMICIN				IL6	-	SILTUXIMAB
IL2	-	GONADOTROPIN, CHORIONIC			EGFR	-	INSM-18			ESR1	-	PALBOCICLIB				TNF	-	CEFOTAXIME				IL6	-	GINSENG, ASIAN
IL2	-	GARLIC			EGFR	-	IMATINIB			ESR1	-	SIVIFENE				TNF	-	PENICILLIN G SODIUM				CXCL8	-	TRETINOIN
IL2	-	OFLOXACIN			EGFR	-	GELDANAMYCIN			ESR1	-	EXEMESTANE				TNF	-	PYRIDOXINE				CXCL8	-	TROGLITAZONE
IL2	-	AZIRIDINE			EGFR	-	NVP-AUY922			ESR1	-	ERTEBEREL				TNF	-	PRAZOSIN HYDROCHLORIDE				CXCL8	-	FENTANYL
IL2	-	GENTAMICIN			EGFR	-	DABRAFENIB			ESR1	-	ABEMACICLIB				TNF	-	RUTIN				CETP	-	CERIVASTATIN
IL2	-	EDARAVONE			EGFR	-	Savolitinib			ESR1	-	TRASTUZUMAB				TNF	-	IBUDILAST				MAPK14	-	VX-702
IL2	-	PRASTERONE			EGFR	-	PROCATEROL			ESR1	-	RALOXIFEN				TNF	-	MILTEFOSINE				CTLA4	-	PREDNISONE
IL2	-	GLYBURIDE			EGFR	-	IGN-311			ESR1	-	GENISTEIN				TNF	-	MIDOSTAURIN				CTLA4	-	ALCOHOL
IL2	-	METHOTREXATE			EGFR	-	MK-2206			ESR1	-	CHEMBL180071				TNF	-	RABEPRAZOLE				IFNG	-	GANCICLOVIR
IL2	-	CLOZAPINE			EGFR	-	DECITABINE			ESR1	-	ARZOXIFENE				TNF	-	ABACAVIR				IFNG	-	INTERFERON ALFA-2B
IL2	-	BECLOMETHASONE			EGFR	-	CAPREOMYCINE			ESR1	-	CHEMBL222501				TNF	-	CHEMBL173373				IFNG	-	TRETINOIN
IL2	-	ROXITHROMYCIN			EGFR	-	JNJ-42756493			ESR1	-	ESTROGEN				TNF	-	MAGNESIUM SULFATE				IFNG	-	PREDNISONE
IL2	-	CHEMBL106187			EGFR	-	PHA-665752			ESR1	-	PERTUZUMAB				TNF	-	PRANLUKAST				TGFB1	-	VITAMIN E
IL2	-	TRICHOSTATIN			EGFR	-	ALVOCIDIB			ESR1	-	CHEMBL181936				TNF	-	HYDROXYCHLOROQUINE				TGFB1	-	TRIAMCINOLONE
IL2	-	CALCITRIOL			EGFR	-	ENCORAFENIB			ESR1	-	EVEROLIMUS				TNF	-	TALMAPIMOD				TGFB1	-	TRETINOIN
IL2	-	PEFLOXACIN			EGFR	-	LINSITINIB			ESR1	-	CHEMBL304552				TNF	-	VX-702				TGFB1	-	GALLIUM NITRATE
IL2	-	MIDOSTAURIN			EGFR	-	TRASTUZUMAB			ESR1	-	CUSTIRSEN				TNF	-	CLENBUTEROL				TGFB1	-	INTERFERON ALFA-2B
IL2	-	ITRACONAZOLE			EGFR	-	VEMURAFENIB			ESR1	-	VINTAFOLIDE				TNF	-	BETA-LAPACHONE				TGFB1	-	TESTOSTERONE
IL2	-	METOCLOPRAMIDE			EGFR	-	SELUMETINIB			ESR1	-	IODINE				TNF	-	PF-04236921				CD44	-	STAUROSPORINE
IL2	-	QUININE			EGFR	-	ERISMODEGIB			ESR1	-	CARBOQUONE				TNF	-	METHIMAZOLE				LEP	-	LAMIVUDINE
IL2	-	PRAVASTATIN			EGFR	-	CHEMBL1765740			ESR1	-	LAPATINIB				TNF	-	SPIRONOLACTONE				LEP	-	SOYBEAN OIL
IL2	-	PERFOSFAMIDE			EGFR	-	DASATINIB			ESR1	-	LETROZOLE				TNF	-	FOLIC ACID				LEP	-	TROGLITAZONE
IL2	-	PYRIMETHAMINE			EGFR	-	GOLVATINIB			ESR1	-	ESTRONE SODIUM SULFATE				TNF	-	DIDANOSINE				LEP	-	GEMFIBROZIL
IL2	-	ACETAMINOPHEN			EGFR	-	PACLITAXEL			ESR1	-	MEGESTROL ACETATE				TNF	-	HALOFUGINONE				CDKN1A	-	ARSENIC TRIOXIDE
IL2	-	CEFEPIME			EGFR	-	CHEMBL1231206			ESR1	-	ENDOXIFEN				TNF	-	MEROPENEM				FGF2	-	TRIAMCINOLONE
IL2	-	IMIPENEM			EGFR	-	ATEZOLIZUMAB			ESR1	-	2-AMINO-1-METHYL-6- PHENYLIMIDAZO[4,5- B]PYRIDINE				TNF	-	TIMOLOL MALEATE				SPP1	-	TRETINOIN
IL2	-	TARGININE			EGFR	-	GANETESPIB			ESR1	-	CHEMBL236718				TNF	-	PROPYLTHIOURACIL				IL1B	-	VX-702
IL2	-	TYLOSIN			EGFR	-	DACTOLISIB			ESR1	-	RALOXIFENE CORE				TNF	-	PROCARBAZINE				IL1B	-	IBUDILAST
IL2	-	INTERFERON BETA-1B			EGFR	-	PONATINIB			ESR1	-	Ribociclib				TNF	-	MIDAZOLAM				IL1B	-	GALLIUM NITRATE
IL2	-	PROCHLORPERAZINE			EGFR	-	POTASSIUM CHLORIDE			ESR1	-	ETHYNODIOL DIACETATE				TNF	-	CELASTROL				TNF	-	IBUDILAST
IL2	-	DIETHYLSTILBESTROL DIPHOSPHATE			EGFR	-	AZD-4547			ESR1	-	CHEMBL193676				TNF	-	CARBAMAZEPINE				TNF	-	MIDOSTAURIN
IL2	-	TROPISETRON			EGFR	-	MATUZUMAB			ESR1	-	RAD1901				TNF	-	PHORBOL MYRISTATE ACETATE				TNF	-	VX-702
IL2	-	BROMOCRIPTINE			EGFR	-	JNJ-26483327			ESR1	-	DIENOGEST				TNF	-	DERSALAZINE				TNF	-	PF-04236921
IL2	-	CYCLOSPORINE			EGFR	-	Theliatinib			ESR1	-	CHEMBL180300				TNF	-	BUPIVACAINE				IL2RA	-	STAUROSPORINE
IL2	-	CHEMBL429852			EGFR	-	Puquitinib			ESR1	-	CHEMBL391910				TNF	-	GLUCOSAMINE				IL2RA	-	GONADOTROPIN, CHORIONIC
IL2	-	HALOFUGINONE			EGFR	-	RG-7160			ESR1	-	MK-6913				TNF	-	OMEPRAZOLE				IL10	-	IBUDILAST
IL2	-	PENTAMIDINE ISETHIONATE			EGFR	-	mAb-425			ESR1	-	POLYESTRADIOL PHOSPHATE				TNF	-	LACTULOSE HYDRATE				IL10	-	TRETINOIN
IL2	-	TICARCILLIN			EGFR	-	Simotinib			ESR1	-	ESTRADIOL ACETATE (CHEMBL1200430)				TNF	-	APREMILAST				HGF	-	GONADOTROPIN, CHORIONIC
NLRP3	-	ANAKINRA			EGFR	-	DACOMITINIB HYDRATE			ESR1	-	GDC-0810				TNF	-	RISPERIDONE				CXCL10	-	RITONAVIR
FN1	-	L19IL2			EGFR	-	CANERTINIB DIHYDROCHLORIDE			ESR1	-	CHF4227				TNF	-	CHLOROQUINE				CXCL10	-	TESTOSTERONE
FN1	-	L19SIP			EGFR	-	EGF816			ESR1	-	BAZEDOXIFENE ACETATE				TNF	-	AZ-9773				CXCL10	-	GONADOTROPIN, CHORIONIC
FN1	-	L19TNFa			EGFR	-	VARLITINIB			ESR1	-	TOREMIFENE CITRATE				TNF	-	PEGSUNERCEPT				CSF2	-	STAUROSPORINE
FN1	-	AS-1409			EGFR	-	Pyrotinib			ESR1	-	DIETHYLSTILBESTROL DIPHOSPHATE				TNF	-	OZORALIZUMAB				CSF2	-	INTERFERON ALFA-2B
FN1	-	OCRIPLASMIN			EGFR	-	TAK-285			ESR1	-	ESTROGENS, ESTERIFIED				TNF	-	ONERCEPT				CSF2	-	ALCOHOL
IL17A	-	GENTAMICIN			EGFR	-	PD-0166285 (CHEMBL3545196)			ESR1	-	ESTRADIOL CYPIONATE				TNF	-	AFELIMOMAB				MAPK1	-	GONADOTROPIN, CHORIONIC
IL17A	-	SIROLIMUS			EGFR	-	MP-412			ESR1	-	CLOMIPHENE CITRATE				TNF	-	NERELIMOMAB				MAPK1	-	ARSENIC TRIOXIDE
IL17A	-	MANNITOL			EGFR	-	Epitinib			ESR1	-	ESTRADIOL VALERATE				TNF	-	LENERCEPT				SERPINE1	-	ARSENIC TRIOXIDE
IL17A	-	SIMVASTATIN			EGFR	-	HM-61713			ESR1	-	TAMOXIFEN CITRATE				TNF	-	ORTATAXEL				SERPINE1	-	TROGLITAZONE
IL17A	-	PROXYPHYLLINE			EGFR	-	CEP-32496			ESR1	-	ACOLBIFENE				TNF	-	LENALIDOMIDE				APOE	-	GONADOTROPIN, CHORIONIC
IL17A	-	TETRACYCLINE			EGFR	-	Allitinib			ESR1	-	DROLOXIFENE				TNF	-	PENTOXIFYLLINE				APOE	-	SOYBEAN OIL
IL17A	-	ERYTHROMYCIN			EGFR	-	OSIMERTINIB MESYLATE			ESR1	-	AFIMOXIFENE (CHEMBL10041)				TNF	-	AJULEMIC ACID				APOE	-	RITONAVIR
IL17A	-	CHEMBL197194			EGFR	-	AFATINIB DIMALEATE			ESR1	-	GTx-758				TNF	-	PIRFENIDONE				APOE	-	BUTHIONINE SULFOXIMINE
IL17A	-	IXEKIZUMAB			EGFR	-	MUBRITINIB			ESR1	-	IDOXIFENE				TNF	-	VADIMEZAN				APOE	-	LUTEIN
IL17A	-	SECUKINUMAB			EGFR	-	NEPIDERMIN			ESR1	-	LY2245461				TNF	-	CHEMBL219629				APOE	-	PREDNISONE
CSF2	-	TERFENADINE			EGFR	-	NITROGLYCERIN			ESR1	-	FISPEMIFENE				TNF	-	DELMITIDE				APOE	-	LORAZEPAM
CSF2	-	IDARUBICIN			EGFR	-	AZD-4769			ESR1	-	SR16234 (CHEMBL3545210)				TNF	-	PLACULUMAB				APOE	-	SIMVASTATIN
CSF2	-	MYCOPHENOLATE MOFETIL			EGFR	-	SB-243213			ESR1	-	MITOTANE				TNF	-	URAPIDIL				APOE	-	VITAMIN E
CSF2	-	STAUROSPORINE			EGFR	-	S-222611			ESR1	-	ESTRADIOL				TNF	-	TALACTOFERRIN ALFA				APOE	-	IRBESARTAN
CSF2	-	PROCARBAZINE			EGFR	-	DEPATUXIZUMAB			ESR1	-	SYNTHETIC CONJUGATED ESTROGENS, B				TNF	-	NAFAMOSTAT				APOE	-	GINKGO
CSF2	-	TETANUS TOXOID			EGFR	-	LAPATINIB DITOSYLATE			ESR1	-	ESTROGENS, CONJUGATED SYNTHETIC A				TNF	-	POMALIDOMIDE				APOE	-	STAUROSPORINE
CSF2	-	TRIFLUOPERAZINE			EGFR	-	ERLOTINIB HYDROCHLORIDE			ESR1	-	TIBOLONE				TNF	-	CERTOLIZUMAB PEGOL				APOE	-	ALBUMIN HUMAN
CSF2	-	BCG VACCINE			EGFR	-	ZALUTUMUMAB			ESR1	-	OSPEMIFENE				TNF	-	GOLIMUMAB				APOE	-	TRIAMCINOLONE
CSF2	-	FLUTICASONE PROPIONATE			EGFR	-	MOMELOTINIB			ESR1	-	QUINESTROL				TNF	-	INAMRINONE				APOE	-	GANCICLOVIR
CSF2	-	MILTEFOSINE			EGFR	-	IMGATUZUMAB			ESR1	-	ESTROPIPATE				TNF	-	THALIDOMIDE				APOE	-	TRETINOIN
CSF2	-	ISOPROTERENOL			EGFR	-	NIMOTUZUMAB			ESR1	-	PRASTERONE				TNF	-	INFLIXIMAB				APOE	-	TROGLITAZONE
CSF2	-	BECLOMETHASONE DIPROPIONATE			EGFR	-	Futuximab			ESR1	-	ALLYLESTRENOL				TNF	-	ADALIMUMAB				APOE	-	CERIVASTATIN
CSF2	-	INTERFERON ALFA-2B			EGFR	-	DULIGOTUZUMAB			CD44	-	MOMETASONE FUROATE				TNF	-	ETANERCEPT				MMP2	-	SIMVASTATIN
CSF2	-	CETIRIZINE			EGFR	-	CHEMBL2141478			CD44	-	GENTAMICIN				MMP13	-	3-METHYLPYRIDINE				PTGS2	-	GINSENG, ASIAN
CSF2	-	ROQUINIMEX			EGFR	-	CHEMBL1229592			CD44	-	MYCOPHENOLIC ACID				MMP13	-	CHEMBL496942				IL2	-	GONADOTROPIN, CHORIONIC
CSF2	-	TEMOZOLOMIDE			EGFR	-	VANDETANIB			CD44	-	INTERFERON GAMA-1B				MMP13	-	CHEMBL440498				IL2	-	MIDOSTAURIN
CSF2	-	REGRAMOSTIM			EGFR	-	TESEVATINIB			CD44	-	STAUROSPORINE				MMP13	-	CHEMBL70176				CST3	-	RIBAVIRIN
CSF2	-	STAVUDINE			EGFR	-	SAPITINIB			CD44	-	HYALURONIC ACID				MMP13	-	CHEMBL93687				CST3	-	DIGOXIN
CSF2	-	MT-203			EGFR	-	ROCILETINIB			VEGFA	-	FENOFIBRATE				MMP13	-	CHEMBL1234479				TLR4	-	NELFINAVIR
CSF2	-	AMIKACIN			EGFR	-	CHEMBL1081312			VEGFA	-	CHEMBL88153				MMP13	-	CHEMBL409536				TLR4	-	ALCOHOL
CSF2	-	CILOSTAZOL			EGFR	-	CHEMBL306380			VEGFA	-	CILOSTAZOL				MMP13	-	CHEMBL511942				TLR4	-	SAQUINAVIR
CSF2	-	SODIUM SALICYLATE			EGFR	-	Poziotinib			VEGFA	-	GENTAMICIN				MMP13	-	CHEMBL468900				TLR4	-	RITONAVIR
CSF2	-	VINBLASTINE			EGFR	-	PKI-166			VEGFA	-	BEVASIRANIB				MMP13	-	CHEMBL514794
CSF2	-	MYCOPHENOLIC ACID			EGFR	-	CHEMBL1951415			VEGFA	-	LENALIDOMIDE				MMP13	-	CHEMBL236573
CSF2	-	EPIGALOCATECHIN GALLATE			EGFR	-	PELITINIB			VEGFA	-	PHENYTOIN				MMP13	-	DOXYCYCLINE HYCLATE
CSF2	-	INDINAVIR			EGFR	-	CHEMBL53753			VEGFA	-	GLICLAZIDE				MMP13	-	CHEMBL327002
CSF2	-	VINORELBIN DITARTRATE			EGFR	-	OSIMERTINIB			VEGFA	-	CHEMBL262489				MMP13	-	URIDINE DIPHOSPHATE GLUCOSE
CSF2	-	METHIMAZOLE			EGFR	-	ORANTINIB			VEGFA	-	PYROGLUTAMIC ACID				MMP13	-	PRINOMASTAT
CSF2	-	DITIOCARB			EGFR	-	OLMUTINIB			VEGFA	-	CELECOXIB				MMP13	-	CHEMBL222002
CSF2	-	NORDIHYDROGUAIARETIC ACID			EGFR	-	NERATINIB			VEGFA	-	SORAFENIB				MMP13	-	CHEMBL116757
CSF2	-	STREPTOZOTOCIN			EGFR	-	NAQUOTINIB			VEGFA	-	PEGAPTANIB OCTASODIUM				MMP13	-	MARIMASTAT
CSF2	-	OMEPRAZOLE			EGFR	-	LAPATINIB			VEGFA	-	PENTOSAN POLYSULFATE SODIUM				MMP13	-	DOXYCYCLINE CALCIUM
CSF2	-	CYTARABINE			EGFR	-	ICOTINIB			VEGFA	-	TROMETHAMINE				MMP13	-	DOXYCYCLINE HYDRATE
CSF2	-	MECHLORETHAMINE			EGFR	-	IBRUTINIB			VEGFA	-	BEVACIZUMAB 111IN
CSF2	-	DIAZIQUONE			EGFR	-	FALNIDAMOL			VEGFA	-	JUGLONE
CSF2	-	ETANERCEPT			EGFR	-	CHEMBL387187			VEGFA	-	CHEMBL313417
CSF2	-	TICARCILLIN			EGFR	-	DOVITINIB			VEGFA	-	LITHOCHOLIC ACID
CSF2	-	FAMCICLOVIR			EGFR	-	DACOMITINIB			VEGFA	-	SORAFENIB TOSYLATE
CSF2	-	LACTULOSE HYDRATE			EGFR	-	CUDC-101			VEGFA	-	SEMAXANIB
CSF2	-	PERFOSFAMIDE			EGFR	-	FELYPRESSIN			VEGFA	-	TAK-593
CSF2	-	ALCOHOL			EGFR	-	CANERTINIB			VEGFA	-	BEVACIZUMAB
CSF2	-	ACLARUBICIN			EGFR	-	BRIGATINIB			VEGFA	-	RANIBIZUMAB
CSF2	-	NAMILUMAB			EGFR	-	CHEMBL174426			VEGFA	-	PEGAPTANIB SODIUM
CSF2	-	MOR-103			EGFR	-	BMS-690514			VEGFA	-	BROLUCIZUMAB
CSF2	-	KB-003			EGFR	-	AC-480			VEGFA	-	CONBERCEPT
IL1RN	-	METHOTREXATE			EGFR	-	BGB-283			VEGFA	-	BEVASIRANIB SODIUM
IL1RN	-	DIACEREIN			EGFR	-	CHEMBL56543			VEGFA	-	DALTEPARIN SODIUM
IL1RN	-	RILONACEPT			TGFB1	-	DOXORUBICIN			VEGFA	-	VANDETANIB
VCAM1	-	CYCLOSPORINE			TGFB1	-	IDOXURIDINE			VEGFA	-	CARVEDILOL
VCAM1	-	TROGLITAZONE			TGFB1	-	GENISTEIN			VEGFA	-	AFLIBERCEPT
VCAM1	-	SUCCINOBUCOL			TGFB1	-	TAMOXIFEN			VEGFA	-	MUPARFOSTAT (CHEMBL1615835)
VCAM1	-	PHORBOL MYRISTATE ACETATE			TGFB1	-	RAMIPRIL			MAPK8	-	DEXRAZOXANE
VCAM1	-	DEXAMETHASONE			TGFB1	-	VERAPAMIL			MAPK8	-	CHEMBL242237
VCAM1	-	MERCAPTOPURINE			TGFB1	-	EMODIN			MAPK8	-	BEXAROTENE
VCAM1	-	CARVEDILOL			TGFB1	-	GOSSYPOL			MAPK8	-	CHEMBL209740
MAPK14	-	CHEMBL257341			TGFB1	-	CLADRIBINE			MAPK8	-	DOXYCYCLINE
MAPK14	-	CHEMBL522579			TGFB1	-	STREPTOZOTOCIN			MAPK8	-	BLEOMYCIN (CHEMBL3039590)
MAPK14	-	CHEMBL371491			TGFB1	-	ISOTRETINOIN			MAPK8	-	CHEMBL207228
MAPK14	-	PIRFENIDONE			TGFB1	-	MELATONIN			MAPK8	-	PRAZOSIN
MAPK14	-	CHEMBL365776			TGFB1	-	ESTRADIOL			MAPK8	-	ENALAPRIL
MAPK14	-	GW607117X			TGFB1	-	ISOFLAVONE			MAPK8	-	DEXTRAN SULFATE SODIUM
MAPK14	-	CHEMBL410668			TGFB1	-	TOREMIFENE			MAPK8	-	2-METHOXYESTRADIOL
MAPK14	-	CHEMBL258202			TGFB1	-	HYDROGEN PEROXIDE			MAPK8	-	OXYTOCIN
MAPK14	-	CHEMBL522387			TGFB1	-	VITAMIN E			MAPK8	-	BUTYLATED HYDROXYTOLUENE
MAPK14	-	LITHIUM			TGFB1	-	TRIAMCINOLONE			MAPK8	-	GEFITINIB
MAPK14	-	METHOXSALEN			TGFB1	-	PIRFENIDONE			MAPK8	-	TRETINOIN
MAPK14	-	PHORBOL MYRISTATE ACETATE			TGFB1	-	TRETINOIN			MAPK8	-	VITAMIN E
MAPK14	-	CHEMBL197277			TGFB1	-	FENRETINIDE			MAPK8	-	CHEMBL382639
MAPK14	-	CHEMBL425616			TGFB1	-	PIOGLITAZONE			MAPK8	-	TANZISERTIB
MAPK14	-	CHEMBL559401			TGFB1	-	GALLIUM NITRATE			MAPK8	-	Bentamapimod
MAPK14	-	CHEMBL199237			TGFB1	-	INTERFERON ALFA-2B			MAPK8	-	CC-401
MAPK14	-	CHEMBL29641			TGFB1	-	TESTOSTERONE			MAPK8	-	SP-600125
MAPK14	-	CHEMBL252128			TGFB1	-	AMIFOSTINE			MAPK8	-	CHEMBL210618
MAPK14	-	CHEMBL564912			TGFB1	-	INOSITOL			MAPK8	-	HEXANE
MAPK14	-	CHEMBL193156			TGFB1	-	ETRETINATE			MAPK8	-	METARAMINOL
MAPK14	-	CHEMBL87277			TGFB1	-	GLATIRAMER ACETATE			PLG	-	FIBRINOLYSIN, HUMAN
MAPK14	-	SULINDAC SULFIDE			TGFB1	-	ETOPOSIDE			PLG	-	NYSTATIN
MAPK14	-	RALIMETINIB MESYLATE			TGFB1	-	HYDROCORTISONE			PLG	-	PENICILLIN G SODIUM
MAPK14	-	CHEMBL194322			TGFB1	-	NICOTINE			PLG	-	DANAZOL
MAPK14	-	CHEMBL494072			TGFB1	-	ATENOLOL			PLG	-	LEPIRUDIN
MAPK14	-	CHEMBL194009			TGFB1	-	LY-2382770			PLG	-	NORETHINDRONE
MAPK14	-	EPOETIN BETA			TGFB1	-	FRESOLIMUMAB			PLG	-	SOYBEAN OIL
MAPK14	-	VASOPRESSIN			TGFB1	-	METELIMUMAB			PLG	-	GENISTEIN
MAPK14	-	DOXORUBICIN			TGFB1	-	HYALURONIDASE (HUMAN RECOMBINANT)			PLG	-	OXYMETHOLONE
MAPK14	-	CHEMBL195450			SPP1	-	GENTAMICIN			PLG	-	PREDNISOLONE
MAPK14	-	CHEMBL380373			SPP1	-	PHORBOL MYRISTATE ACETATE			PLG	-	CHEMBL35482
MAPK14	-	CHEMBL94417			SPP1	-	WORTMANNIN			PLG	-	INOSITOL
MAPK14	-	CHEMBL85860			SPP1	-	CALCITONIN			PLG	-	PHORBOL MYRISTATE ACETATE
MAPK14	-	CHEMBL590753			SPP1	-	SODIUM BUTYRATE			PLG	-	AMEDIPLASE
MAPK14	-	CHEMBL195393			SPP1	-	CHONDROITIN SULFATE			PLG	-	GARLIC
MAPK14	-	RAVIDASVIR			SPP1	-	TRETINOIN			PLG	-	COUMARIN
MAPK14	-	CHEMBL96741			SPP1	-	ZOLEDRONIC ACID			PLG	-	DESMOTEPLASE
MAPK14	-	CHEMBL273158			SPP1	-	TACROLIMUS			PLG	-	DEFIBROTIDE SODIUM
MAPK14	-	CHEMBL478649			SPP1	-	ASK-8007			PLG	-	CHEMBL2016873
MAPK14	-	2-METHOXYESTRADIOL			MMP1	-	CHEMBL45483			PLG	-	APROTININ
MAPK14	-	DOXYCYCLINE			MMP1	-	CHEMBL11306			PLG	-	AMINOCAPROIC ACID
MAPK14	-	CHEMBL191598			MMP1	-	LEUPROLIDE ACETATE			PLG	-	TRANEXAMIC ACID
MAPK14	-	HALOPERIDOL			MMP1	-	RIBAVIRIN			PLG	-	ANISTREPLASE
MAPK14	-	CHEMBL379760			MMP1	-	MEDROXYPROGESTERONE ACETATE			PLG	-	UROKINASE
MAPK14	-	CHEMBL193264			MMP1	-	CHEMBL92608			PLG	-	ALTEPLASE
MAPK14	-	RESVERATROL			MMP1	-	TRIAMCINOLONE			PLG	-	RETEPLASE
MAPK14	-	MORPHINE			MMP1	-	INTERFERON BETA			PLG	-	STREPTOKINASE
MAPK14	-	CHEMBL492265			MMP1	-	LEFLUNOMIDE			PLG	-	TENECTEPLASE
MAPK14	-	2-CHLOROPHENOL			MMP1	-	LAMIVUDINE			CDKN1A	-	FLUTAMIDE
MAPK14	-	CHEMBL237127			MMP1	-	VITAMIN E			CDKN1A	-	CYCLOSPORINE
MAPK14	-	HYDROGEN PEROXIDE			MMP1	-	SIROLIMUS			CDKN1A	-	IRINOTECAN
MAPK14	-	CHEMBL305178			MMP1	-	HYDROCORTISONE			CDKN1A	-	FLUOROURACIL
MAPK14	-	AZD-7624			MMP1	-	PENTOSAN POLYSULFATE SODIUM			CDKN1A	-	DEPSIPEPTIDE
MAPK14	-	LY-3007113			MMP1	-	COLLAGENASE CLOSTRIDIUM HISTOLYTICUM			CDKN1A	-	NIMUSTINE HYDROCHLORIDE
MAPK14	-	Pexmetinib			MMP1	-	REBIMASTAT			CDKN1A	-	EPOETIN BETA
MAPK14	-	PAMAPIMOD			MMP1	-	PRINOMASTAT			CDKN1A	-	SODIUM PHENYLBUTYRATE
MAPK14	-	KC-706			MMP1	-	BATIMASTAT			CDKN1A	-	CELECOXIB
MAPK14	-	SB-85635			MMP1	-	SOLIMASTAT			CDKN1A	-	SODIUM SALICYLATE
MAPK14	-	AVE-9940			MMP1	-	DOXYCYCLINE CALCIUM			CDKN1A	-	CARBOPLATIN
MAPK14	-	AMG-548			MMP1	-	DOXYCYCLINE HYCLATE			CDKN1A	-	CLADRIBINE
MAPK14	-	FX-005			MMP1	-	DOXYCYCLINE HYDRATE			CDKN1A	-	VINBLASTINE
MAPK14	-	PS-516895			MMP1	-	ILOMASTAT			CDKN1A	-	TIPIFARNIB
MAPK14	-	PG-760564			MMP1	-	CIPEMASTAT			CDKN1A	-	ARSENIC TRIOXIDE
MAPK14	-	SEMAPIMOD			MMP1	-	CGS-27023A			CDKN1A	-	NICOTINE
MAPK14	-	ARRY-797			MMP1	-	MARIMASTAT			CDKN1A	-	DEXTRAN SULFATE SODIUM
MAPK14	-	TA-5493			IGF1	-	CHEMBL1235854			CDKN1A	-	ACETAMINOPHEN
MAPK14	-	SD-0006			IGF1	-	DUSIGITUMAB			CDKN1A	-	DIAZIQUONE
MAPK14	-	SCIO-323			LEP	-	CLOZAPINE			CDKN1A	-	DEOXYCYTIDINE
MAPK14	-	SC-80036			LEP	-	MIRTAZAPINE			CDKN1A	-	MELPHALAN
MAPK14	-	RWJ-67657			LEP	-	LAMIVUDINE			CDKN1A	-	PACLITAXEL
MAPK14	-	Ro-3201195			LEP	-	METHIMAZOLE			CDKN1A	-	DICUMAROL
MAPK14	-	R-1487 (CHEMBL1766582)			LEP	-	OLANZAPINE			CDKN1A	-	CHEMBL3186227
MAPK14	-	LEO-15520			LEP	-	PROPYLTHIOURACIL			HGF	-	STREPTOZOTOCIN
MAPK14	-	GSK-610677			LEP	-	RISPERIDONE			HGF	-	THALIDOMIDE
MAPK14	-	VX-745			LEP	-	FOLIC ACID			HGF	-	EPIGALOCATECHIN GALLATE
MAPK14	-	VX-702			LEP	-	ESTRADIOL VALERATE			HGF	-	ASPIRIN
MAPK14	-	TALMAPIMOD			LEP	-	CARVEDILOL			HGF	-	FORETINIB
MAPK14	-	TAK-715			LEP	-	FELODIPINE			HGF	-	CABOZANTINIB
MAPK14	-	CHEMBL313417			LEP	-	VALPROIC ACID			HGF	-	TRASTUZUMAB
MAPK14	-	SB-220025			LEP	-	SOYBEAN OIL			HGF	-	RESERPINE
MAPK14	-	SB-203580			LEP	-	TROGLITAZONE			HGF	-	SODIUM HEPARIN
MAPK14	-	SB-202190			LEP	-	LOVASTATIN			HGF	-	CHEMBL262489
MAPK14	-	RALIMETINIB			LEP	-	GEMFIBROZIL			HGF	-	WORTMANNIN
MAPK14	-	CHEMBL306380			LEP	-	METHADONE			HGF	-	GONADOTROPIN, CHORIONIC
MAPK14	-	PH-797804			LEP	-	BROMOCRIPTINE			HGF	-	RESVERATROL
MAPK14	-	CHEMBL1951415			SERPINE1	-	ESTROGENS, CONJUGATED			HGF	-	METHOTREXATE
MAPK14	-	LOSMAPIMOD			SERPINE1	-	CAPTOPRIL			HGF	-	FICLATUZUMAB
MAPK14	-	DORAMAPIMOD			SERPINE1	-	URIDINE			HGF	-	RILOTUMUMAB
MAPK14	-	DILMAPIMOD			SERPINE1	-	ARSENIC TRIOXIDE			SIRT1	-	RESVERATROL
MAPK14	-	PROPOXYPHENE			SERPINE1	-	GLYCYRRHIZIN			SIRT1	-	SPLITOMICIN
MAPK14	-	BMS-582949			SERPINE1	-	ETRETINATE			SIRT1	-	CHEMBL420311
MAPK14	-	AZD-6703			SERPINE1	-	TENECTEPLASE			SIRT1	-	SODIUM LAURYL SULFATE
MAPK14	-	Acumapimod			SERPINE1	-	DEFIBROTIDE			SIRT1	-	CHEMBL257991
MAPK14	-	CHEMBL1236539			SERPINE1	-	NIMODIPINE			STAT3	-	BARDOXOLONE METHYL
MAPK14	-	PF-03715455			SERPINE1	-	ORLISTAT			STAT3	-	ATIPRIMOD
MAPK1	-	OLOMOUCINE			SERPINE1	-	DALTEPARIN SODIUM			STAT3	-	ACITRETIN
MAPK1	-	SB-220025			SERPINE1	-	RETEPLASE
MAPK1	-	URACIL			SERPINE1	-	FIBRINOLYSIN, HUMAN
MAPK1	-	CHEMBL219841			SERPINE1	-	ANISTREPLASE
MAPK1	-	IROFULVEN			SERPINE1	-	REGRAMOSTIM
MAPK1	-	DOXIFLURIDINE			SERPINE1	-	CETRORELIX
MAPK1	-	REBAMIPIDE			SERPINE1	-	UROKINASE
MAPK1	-	CHEMBL259551			SERPINE1	-	VASOPRESSIN
MAPK1	-	URSODIOL			SERPINE1	-	EPIRUBICIN
MAPK1	-	HYPOTHEMYCIN			SERPINE1	-	LEVOTHYROXINE
MAPK1	-	LEVODOPA			SERPINE1	-	DROTRECOGIN ALFA (ACTIVATED)
MAPK1	-	CHEMBL387385			SERPINE1	-	ALTEPLASE
MAPK1	-	TURPENTINE			SERPINE1	-	HYDROCHLOROTHIAZIDE
MAPK1	-	GONADOTROPIN, CHORIONIC			SERPINE1	-	FLUOXETINE
MAPK1	-	CHEMBL369507			SERPINE1	-	ALEPLASININ
MAPK1	-	ETHER			SERPINE1	-	TROGLITAZONE
MAPK1	-	SB-203580			PPARG	-	CHEMBL451721
MAPK1	-	ERLOTINIB			PPARG	-	CHEMBL200495
MAPK1	-	MEDRONIC ACID			PPARG	-	GW501516
MAPK1	-	Refametinib			PPARG	-	CHEMBL378160
MAPK1	-	BENZOQUINONE			PPARG	-	CHEMBL191275
MAPK1	-	BUMETANIDE			PPARG	-	CHEMBL1230670
MAPK1	-	CHEMBL1229592			PPARG	-	CHEMBL1204498
MAPK1	-	MK-8353			PPARG	-	BALSALAZID
MAPK1	-	GDC-0994			PPARG	-	CHEMBL191060
MAPK1	-	Ulixertinib			PPARG	-	ZOLEDRONIC ACID
MAPK1	-	CHIR-99021			PPARG	-	CHEMBL1210221
MAPK1	-	ARSENIC TRIOXIDE			PPARG	-	CHEMBL86658
MAPK1	-	ISOPRENALINE			PPARG	-	CELECOXIB
ICAM1	-	LIFITEGRAST			PPARG	-	CHEMBL146624
ICAM1	-	HYALURONIC ACID			PPARG	-	OLANZAPINE
ICAM1	-	NATALIZUMAB			PPARG	-	ICOSAPENT ETHYL
ICAM1	-	ALICAFORSEN			PPARG	-	ELAFIBRANOR
ICAM1	-	BI-505			PPARG	-	CHEMBL201880
ICAM1	-	ENLIMOMAB PEGOL			PPARG	-	TREPROSTINIL
HMGB1	-	VOLANESORSEN SODIUM			PPARG	-	CHEMBL364748
HMGB1	-	ANTIBIOTIC			PPARG	-	METAGLIDASEN
HMGB1	-	CHLORAMPHENICOL			PPARG	-	GENISTEIN
HMGB1	-	AMPICILLIN			PPARG	-	MK-0533
HMGB1	-	UREA			PPARG	-	OLSALAZINE SODIUM
HMGB1	-	EPIGALOCATECHIN GALLATE			PPARG	-	ARHALOFENATE
HMGB1	-	PREDNISOLONE			PPARG	-	Efatutazone hydrochloride
HMGB1	-	ITRACONAZOLE			PPARG	-	ATx08-001
HMGB1	-	SULFURIC ACID			PPARG	-	INT131
HMGB1	-	HEXAMETHYLENEBISACETAMIDE			PPARG	-	MBX-2044
HMGB1	-	SODIUM CHLORIDE			PPARG	-	OMS405
HMGB1	-	CHEMBL173373			PPARG	-	NAVEGLITAZAR
HMGB1	-	QUINACRINE DIHYDROCHLORIDE			PPARG	-	SODELGLITAZAR
CRP	-	PHOSPHOCHOLINE			PPARG	-	ORANTINIB
CRP	-	CHEMBL406845			PPARG	-	EFATUTAZONE
FOXP3	-	EPIRUBICIN			PPARG	-	RIVOGLITAZONE
CASP3	-	RIZATRIPTAN			PPARG	-	BALAGLITAZONE
CASP3	-	PACLITAXEL			PPARG	-	CLX-0921
CASP3	-	CHEMBL310554			PPARG	-	CHEMBL375270
CASP3	-	CELECOXIB			PPARG	-	CHEMBL510698
CASP3	-	CHEMBL293034			PPARG	-	RESVERATROL
CASP3	-	IDRONOXIL			PPARG	-	DICLOFENAC
CASP3	-	EMRICASAN			PPARG	-	BARDOXOLONE METHYL
CASP3	-	CHEMBL586058			PPARG	-	BEXAROTENE
CASP3	-	CHEMBL417149			PPARG	-	CHEMBL179330
CD34	-	PUROMYCIN			PPARG	-	CHEMBL181937
CD34	-	QUERCETIN			PPARG	-	CHEMBL149394
CD34	-	PREDNISOLONE			PPARG	-	FARGLITAZAR
PTGS2	-	BALSALAZID			PPARG	-	BARDOXOLONE
PTGS2	-	CAPECITABINE			PPARG	-	CHEMBL1946409
PTGS2	-	RESERPINE			PPARG	-	REGLITAZAR
PTGS2	-	RALOXIFENE			PPARG	-	RAGAGLITAZAR
PTGS2	-	ICOSAPENT ETHYL			PPARG	-	NETOGLITAZONE
PTGS2	-	LICOFELONE			PPARG	-	CHEMBL24458
PTGS2	-	DIHOMO-GAMMA-LINOLENIC ACID			PPARG	-	LY-510929
PTGS2	-	CHEMBL374385			PPARG	-	LINOLEIC ACID
PTGS2	-	FLUFENAMIC ACID			PPARG	-	L-796449
PTGS2	-	CYCLOSPORINE			PPARG	-	CHEMBL23296
PTGS2	-	CIMICOXIB			PPARG	-	L-165461
PTGS2	-	KETOROLAC			PPARG	-	GSK-9578
PTGS2	-	FENOPROFEN			PPARG	-	GW7845
PTGS2	-	SULINDAC SULFIDE			PPARG	-	CHEMBL410478
PTGS2	-	PHENTERMINE HYDROCHLORIDE			PPARG	-	CHEMBL434063
PTGS2	-	DERSALAZINE			PPARG	-	CIGLITAZONE
PTGS2	-	MECLOFENAMIC ACID			PPARG	-	CHEMBL88496
PTGS2	-	HYDROXYCHLOROQUINE			PPARG	-	TIROTUNDIN
PTGS2	-	OXALIPLATIN			PPARG	-	TAGITININ A
PTGS2	-	FIROCOXIB			PPARG	-	EDAGLITAZONE
PTGS2	-	PARECOXIB SODIUM			PPARG	-	BEZAFIBRATE
PTGS2	-	MECLOFENAMATE SODIUM			PPARG	-	MITIGLINIDE
PTGS2	-	FENOPROFEN CALCIUM			PPARG	-	PIOGLITAZONE
PTGS2	-	IBUPROFEN LYSINE			PPARG	-	GLIPIZIDE
PTGS2	-	OXAPROZIN POTASSIUM			PPARG	-	BALSALAZIDE DISODIUM
PTGS2	-	INDOMETHACIN SODIUM			PPARG	-	TELMISARTAN
PTGS2	-	AMINOSALICYLATE SODIUM			PPARG	-	REPAGLINIDE
PTGS2	-	DICLOFENAC POTASSIUM			PPARG	-	SULFASALAZINE
PTGS2	-	TOLMETIN SODIUM			PPARG	-	NATEGLINIDE
PTGS2	-	FLURBIPROFEN SODIUM			PPARG	-	ROSIGLITAZONE
PTGS2	-	OXYPHENBUTAZONE			PPARG	-	INDOMETHACIN
PTGS2	-	DICLOFENAC SODIUM			PPARG	-	TROGLITAZONE
PTGS2	-	DICLOFENAC EPOLAMINE			PPARG	-	ICOSAPENT
PTGS2	-	NAPROXEN SODIUM			PPARG	-	MURAGLITAZAR
PTGS2	-	ACETAMINOPHEN			PPARG	-	ALEGLITAZAR
PTGS2	-	IBUPROFEN SODIUM			PPARG	-	ETALOCIB
PTGS2	-	BISMUTH SUBSALICYLATE			PPARG	-	INDEGLITAZAR
PTGS2	-	ARUNDIC ACID			PPARG	-	DB959
PTGS2	-	IBUPROFEN			PPARG	-	MESALAMINE
PTGS2	-	CHEMBL364804			PPARG	-	ROSIGLITAZONE MALEATE
PTGS2	-	CHEMBL68211			PPARG	-	PIOGLITAZONE HYDROCHLORIDE
PTGS2	-	TOLMETIN			PPARG	-	TESAGLITAZAR
PTGS2	-	OLSALAZINE SODIUM			PPARG	-	IMIGLITAZAR
PTGS2	-	KETOROLAC TROMETHAMINE			PPARG	-	AVE0847
PTGS2	-	FLURBIPROFEN
PTGS2	-	AMINOSALICYLATE POTASSIUM
PTGS2	-	POLMACOXIB
PTGS2	-	APRICOXIB
PTGS2	-	NAPROXCINOD
PTGS2	-	DICLOFENAC
PTGS2	-	POMALIDOMIDE
PTGS2	-	PARECOXIB
PTGS2	-	NEPAFENAC
PTGS2	-	LORNOXICAM
PTGS2	-	NIMESULIDE
PTGS2	-	NIFLUMIC ACID
PTGS2	-	RESVERATROL
PTGS2	-	ETORICOXIB
PTGS2	-	TIAPROFENIC ACID
PTGS2	-	ANTIPYRINE
PTGS2	-	ANTRAFENINE
PTGS2	-	GINSENG, ASIAN
PTGS2	-	SALSALATE
PTGS2	-	MAGNESIUM SALICYLATE
PTGS2	-	LUMIRACOXIB
PTGS2	-	THALIDOMIDE
PTGS2	-	BALSALAZIDE DISODIUM
PTGS2	-	KETOPROFEN
PTGS2	-	BROMFENAC
PTGS2	-	ASPIRIN
PTGS2	-	SALICYLIC ACID
PTGS2	-	SUPROFEN
PTGS2	-	DIFLUNISAL
PTGS2	-	CARPROFEN
PTGS2	-	PHENYLBUTAZONE
PTGS2	-	SULFASALAZINE
PTGS2	-	NAPROXEN
PTGS2	-	MEFENAMIC ACID
PTGS2	-	SULINDAC
PTGS2	-	PIROXICAM
PTGS2	-	ROFECOXIB
PTGS2	-	LENALIDOMIDE
PTGS2	-	TENOXICAM
PTGS2	-	NABUMETONE
PTGS2	-	INDOMETHACIN
PTGS2	-	MESALAMINE
PTGS2	-	AMINOSALICYLIC ACID
PTGS2	-	ICOSAPENT
PTGS2	-	MELOXICAM
PTGS2	-	BROMFENAC SODIUM
PTGS2	-	OXAPROZIN
PTGS2	-	ETODOLAC
PTGS2	-	CELECOXIB
PTGS2	-	VALDECOXIB
PTGS2	-	NAPROXEN ETEMESIL
MMP9	-	NIFEDIPINE
MMP9	-	METHYLDOPA
MMP9	-	INCYCLINIDE
MMP9	-	BEVACIZUMAB
MMP9	-	CELECOXIB
MMP9	-	PRINOMASTAT
MMP9	-	URIDINE DIPHOSPHATE GLUCOSE
MMP9	-	ILOMASTAT
MMP9	-	CGS-27023A
MMP9	-	ANDECALIXIMAB
MMP9	-	GLUCOSAMINE
MMP9	-	CAPTOPRIL
MMP9	-	MARIMASTAT
TLR2	-	GOLOTIMOD
CTLA4	-	ANTIBIOTIC
CTLA4	-	BLEOMYCIN (CHEMBL3039590)
CTLA4	-	PHORBOL MYRISTATE ACETATE
CTLA4	-	ATEZOLIZUMAB
CTLA4	-	MELPHALAN
CTLA4	-	RIZATRIPTAN
CTLA4	-	ATPGAMMAS
CTLA4	-	THALIDOMIDE
CTLA4	-	PREDNISONE
CTLA4	-	METHIMAZOLE
CTLA4	-	ALCOHOL
CTLA4	-	SIROLIMUS
CTLA4	-	WORTMANNIN
CTLA4	-	TREMELIMUMAB
CTLA4	-	IPILIMUMAB
CCL5	-	FLUTICASONE PROPIONATE
IFNG	-	AMIKACIN
IFNG	-	IBUPROFEN
IFNG	-	THROMBIN
IFNG	-	METHYLPREDNISOLONE
IFNG	-	PEFLOXACIN
IFNG	-	THEOPHYLLINE
IFNG	-	SURAMIN
IFNG	-	INTERLEUKIN 1BETA
IFNG	-	URSODIOL
IFNG	-	CYCLOPHOSPHAMIDE
IFNG	-	GANCICLOVIR
IFNG	-	INTERFERON ALFA-2B
IFNG	-	TRETINOIN
IFNG	-	PREDNISONE
IFNG	-	GLUCOSAMINE
IFNG	-	AMITRIPTYLINE
IFNG	-	BLEOMYCIN (CHEMBL3039590)
IFNG	-	DOXIFLURIDINE
IFNG	-	TRASTUZUMAB
IFNG	-	OLSALAZINE
IFNG	-	APREMILAST
IFNG	-	MELPHALAN
IFNG	-	MELATONIN
IFNG	-	FUMARIC ACID
IFNG	-	FONTOLIZUMAB
SELE	-	CHEMBL1234621
SELE	-	RIVIPANSEL
SELE	-	BIMOSIAMOSE
SELE	-	CARVEDILOL
IL10	-	SIROLIMUS
IL10	-	LISOFYLLINE
IL10	-	CLARITHROMYCIN
IL10	-	ZIDOVUDINE
IL10	-	RABEPRAZOLE
IL10	-	AMOXICILLIN
IL10	-	ROFECOXIB
IL10	-	IBUDILAST
IL10	-	FLUTICASONE PROPIONATE
IL10	-	MESALAMINE
IL10	-	TYLOSIN
IL10	-	ACYCLOVIR
IL10	-	TRETINOIN
IL10	-	SCH-708980
MMP2	-	CHLORHEXIDINE
MMP2	-	ETRETINATE
MMP2	-	BEVACIZUMAB
MMP2	-	VINBLASTINE
MMP2	-	RAMIPRIL
MMP2	-	ZOLEDRONIC ACID
MMP2	-	CYCLOSPORINE
MMP2	-	CHONDROITIN SULFATE
MMP2	-	CHEMBL1233506
MMP2	-	PERFOSFAMIDE
MMP2	-	SIMVASTATIN
MMP2	-	HALOFUGINONE
MMP2	-	LETROZOLE
MMP2	-	FILGRASTIM
MMP2	-	STREPTOZOTOCIN
MMP2	-	PRAVASTATIN
MMP2	-	RESVERATROL
MMP2	-	PACLITAXEL
MMP2	-	SOLIMASTAT
MMP2	-	BATIMASTAT
MMP2	-	REBIMASTAT
MMP2	-	PRINOMASTAT
MMP2	-	INCYCLINIDE
MMP2	-	TILUDRONIC ACID
MMP2	-	TANOMASTAT
MMP2	-	ILOMASTAT
MMP2	-	CGS-27023A
MMP2	-	CHEMBL181244
MMP2	-	CAPTOPRIL
MMP2	-	MARIMASTAT
TLR4	-	MYRISTIC ACID
TLR4	-	DODECANOATE
TLR4	-	NELFINAVIR
TLR4	-	INFLIXIMAB
TLR4	-	ERITORAN (CHEMBL501259)
TLR4	-	FOLIC ACID
TLR4	-	GOLOTIMOD
TLR4	-	ALCOHOL
TLR4	-	SAQUINAVIR
TLR4	-	CHEMBL1232858
TLR4	-	RITONAVIR
TLR4	-	CHEMBL225157
TLR4	-	ERITORAN TETRASODIUM (CHEMBL3301672)
IL4	-	PASCOLIZUMAB
IL18	-	COLCHICINE
IL18	-	TACROLIMUS
IL18	-	ZIDOVUDINE
IL18	-	THYROXINE
IL18	-	DEXTRAN SULFATE SODIUM
IL18	-	MYCOPHENOLIC ACID
CCL2	-	CARLUMAB
CCL2	-	CHEMBL134074
CCL2	-	DANAZOL
IL15	-	SIROLIMUS
IL15	-	PHORBOL MYRISTATE ACETATE
IL15	-	MYCOPHENOLATE MOFETIL
IL15	-	EDARAVONE
IL15	-	CYCLOSPORINE
IL15	-	LEVODOPA
IL15	-	MEGESTROL ACETATE
IL15	-	AMG-714
ALB	-	RALTITREXED
ALB	-	NAPROXEN
ALB	-	CEFOTAXIME
ALB	-	RIFAMPICIN
ALB	-	IODIPAMIDE
ALB	-	BISMUTH SUBSALICYLATE
ALB	-	SODIUM LAURYL SULFATE
ALB	-	EBSELEN
ALB	-	GADOBENATE DIMEGLUMINE
IL1A	-	MITOMYCIN
IL1A	-	AMG-108
IL1A	-	HYDROXYCHLOROQUINE
IL1A	-	RA-18C3
IL1A	-	RILONACEPT
CXCR4	-	CHEMBL518924
CXCR4	-	POL6326
CXCR4	-	CHEMBL1088913
CXCR4	-	CTCE-9908
CXCR4	-	Burixafor
CXCR4	-	MSX-122
CXCR4	-	ULOCUPLUMAB
CXCR4	-	BKT140
CXCR4	-	PHENPROCOUMON
CXCR4	-	PLERIXAFOR
CXCR4	-	CHEMBL460491
CXCR4	-	CHEMBL452864
CXCR4	-	METHIONINE SULFOXIDE
CXCR4	-	ROLOFYLLINE (CHEMBL52333)
CXCR4	-	FRAMYCETIN
IL1B	-	ETIPREDNOL DICLOACETATE
IL1B	-	BECLOMETHASONE DIPROPIONATE
IL1B	-	LITHIUM
IL1B	-	HYDROCORTISONE
IL1B	-	SODIUM beta-NICOTINAMIDE ADENINE DINUCLEOTIDE PHOSPHATE
IL1B	-	FLUTICASONE PROPIONATE
IL1B	-	LANSOPRAZOLE
IL1B	-	ERYTHROMYCIN
IL1B	-	CLODRONATE DISODIUM
IL1B	-	DIACEREIN
IL1B	-	MEDRONIC ACID
IL1B	-	PHORBOL MYRISTATE ACETATE
IL1B	-	CEFACLOR
IL1B	-	THYROGLOBULIN
IL1B	-	GEVOKIZUMAB
IL1B	-	PENTOXIFYLLINE
IL1B	-	VERAPAMIL
IL1B	-	TALMAPIMOD
IL1B	-	NIMUSTINE HYDROCHLORIDE
IL1B	-	MELATONIN
IL1B	-	BELNACASAN
IL1B	-	HYDROQUINONE
IL1B	-	CYTARABINE
IL1B	-	MAFOSFAMIDE
IL1B	-	RALOXIFENE
IL1B	-	OFLOXACIN
IL1B	-	RESVERATROL
IL1B	-	PENTAMIDINE
IL1B	-	ACITRETIN
IL1B	-	NICARDIPINE
IL1B	-	CELASTROL
IL1B	-	VX-702
IL1B	-	IBUDILAST
IL1B	-	AMG-108
IL1B	-	GALLIUM NITRATE
IL1B	-	RILONACEPT
IL1B	-	CANAKINUMAB
CXCL10	-	RITONAVIR
CXCL10	-	STAVUDINE
CXCL10	-	ATROPINE
CXCL10	-	ANTIBIOTIC
CXCL10	-	TESTOSTERONE
CXCL10	-	METHYLPREDNISOLONE
CXCL10	-	ATORVASTATIN
CXCL10	-	GONADOTROPIN, CHORIONIC
CXCL10	-	ELDELUMAB
CXCL10	-	ZIDOVUDINE
CXCL10	-	OXALIPLATIN
CXCL10	-	REGRAMOSTIM
CXCL10	-	NI-0801
